# Supplementary material for: Prevalence, Risk Factors, and Perinatal Outcomes of Velamentous Umbilical Cord Insertion in Twin Pregnancies: A Single-Center Retrospective Study
Source: J Clin Med. 2024 Feb 28;13(5):1396. doi: 10.3390/jcm13051396 (PMC10932138; doi:10.3390/jcm13051396)
Supplement: Supplementary file 1 [file jcm-13-01396-s001.zip]

Archive with 2 entries (2 files):
- jcm-2885774-FigureS1.tif
- jcm-2885774-supplementary-tab.pdf
